# Supplementary material for: Light Quality Plays a Crucial Role in Regulating Germination, Photosynthetic Efficiency, Plant Development, Reactive Oxygen Species Production, Antioxidant Enzyme Activity, and Nutrient Acquisition in Alfalfa
Source: Int J Mol Sci. 2025 Jan 3;26(1):360. doi: 10.3390/ijms26010360 (PMC11720064; doi:10.3390/ijms26010360)
Supplement: Supplementary file 1 [file ijms-26-00360-s001.zip]

Archive with 1 entries (1 files):
- ijms-3287976-supplementary.pdf
